# Supplementary material for: Crystallization of Ethylene Plant Hormone Receptor—Screening for Structure
Source: Biomolecules. 2024 Mar 20;14(3):375. doi: 10.3390/biom14030375 (PMC10968091; doi:10.3390/biom14030375)
Supplement: Supplementary file 1 [file biomolecules-14-00375-s001.zip]

Archive with 1 entries (1 files):
- biomolecules-2888780-supplementary.pdf
